# Supplementary material for: Clinical Significance of Hepsin and Underlying Signaling Pathways in Prostate Cancer
Source: Biomolecules. 2022 Jan 25;12(2):203. doi: 10.3390/biom12020203 (PMC8961580; doi:10.3390/biom12020203)
Supplement: Supplementary file 1 [file biomolecules-12-00203-s001.zip]

Archive with 1 entries (1 files):
- biomolecules-1481426-supplementary.pdf
